# Supplementary material for: The General Movement Optimality Score-Revised (GMOS-R) with Socioeconomically Stratified Percentile Ranks
Source: J Clin Med. 2024 Apr 13;13(8):2260. doi: 10.3390/jcm13082260 (PMC11050782; doi:10.3390/jcm13082260)
Supplement: Supplementary file 1 [file jcm-13-02260-s001.zip]

Archive with 1 entries (1 files):
- jcm-2858770-supplementary.pdf
